# Supplementary material for: Deoxycholic Acid, a Secondary Bile Acid, Increases Cardiac Output and Blood Pressure in Rats
Source: Nutrients. 2023 Dec 21;16(1):32. doi: 10.3390/nu16010032 (PMC10781055; doi:10.3390/nu16010032)
Supplement: Supplementary file 1 [file nutrients-16-00032-s001.zip]

Archive with 1 entries (1 files):
- nutrients-2744714-supplementary.pdf
